# Supplementary material for: Identifying the genetic causes of developmental disorders and intellectual disability in Africa: a systematic literature review
Source: Front Genet. 2023 May 10;14:1137922. doi: 10.3389/fgene.2023.1137922 (PMC10208355; doi:10.3389/fgene.2023.1137922)
Supplement: Supplementary file 1 [file Table2.xlsx]

## Sheet: Table S2. Data extracted
Data extracted from publications	Description of extracted data
Publication identifier	First author, date
Year published	Year-date
Number of authors	Integer
Number of authors with African Institute affiliation	Integer
First authour country	Country name
Senior author country	Country name
Study sample country	Country name
Study sample ethnicity	Language, Tribal description or country name
Study type	Case report; case series; cohort (cross-sectional ot longitudinal); prevalence
Sample size (no. of probands)	Integer
Sample size (no. of controls)	Integer
Study group	prenatal; paediatric; adult
Consangiunity	Yes/No
Clinical diagnosis or symptoms	Free text
Founder mutation reported	Yes/No
Type of genetic condition	Atypical; Chromosomal; Single gene disorder; Unknown
Clinical features (Top 5)	Human Phentoype Ontology (HPO) term
Clinical diagnosis	Yes/No
Type of genetic test used for confirmation testing	FISH, Karyotyping; Microarray; NGS; PCR-based; Sanger sequencing; Other
Confirmatory finding	Yes/No
Additional testing done	Free text (different to categories listed in types of genetic test)
New technology used	Microarray; NGS-panel; NGS-Exome
Testing performed outside of Africa	Yes/No
Novel findings	Free text
